# Supplementary material for: Interpretable machine learning for the prediction of death risk in patients with acute diquat poisoning
Source: Sci Rep. 2024 Jul 12;14:16101. doi: 10.1038/s41598-024-67257-6 (PMC11245468; doi:10.1038/s41598-024-67257-6)
Supplement: Supplementary file 1 — Supplementary Information 1. [file 41598_2024_67257_MOESM1_ESM.xlsx]

## Sheet: Sheet1
sex	age	WBC	hb	plt	ALT	TBIL	DBIL	Alb	K	UREA	CR	Glu	TnI	BNP	PH	PaO2	PaCO2	Lactic acid	hemo	DQ dose	death	shock index
0	56	38	129	255	30	22.9	1.1	51.1	3.43	4.9	58	7.5	0.001	10	7.49	186	26	4.3	1	250	1	0.366834
0	40	14.84	122	273	15	23.9	3.2	49.4	3.82	2.9	50	7.8	0.003	37	7.54	117	26	1.8	1	50	0	0.65
0	18	13.82	124	297	32	14	4	48.1	3.82	4.9	61	6.6	0.011	10	7.4	134	30	1.2	1	30	0	0.809091
1	20	25.33	165	266	25	25.1	6.8	54.3	3.81	6.6	170	5.5	0.01	10	7.49	193	24	4.4	1	30	1	0.717105
0	21	18.33	151	367	20	12.4	4.5	59.6	4.78	6.2	72	8.6	0	10	7.4	131	25	1.3	1	60	0	0.761905
1	26	23.29	167	325	22	40.7	7.6	51.9	4.1	5.2	104	6.3	0	0	7.48	127	26	2.6	1	100	1	0.65625
1	58	4.9	128	344	21	13.4	5.1	43	4.26	2.7	55	5.9	0	21	7.48	94	36	2.8	0	5	0	0.554795
1	51	15.23	158	255	59	23.8	6.7	55.7	3.75	4.3	80	7.1	0	100	7.43	81	23	6.7	1	500	1	0.814815
1	55	31.4	186	265	30	33.8	13.3	47.1	4.73	8	177	5.4	0	13	7.19	133	22	7.4	0	200	1	0.45082
1	24	7.54	147	287	30	11.3	4.8	52.5	3.68	5.5	80	14	0	10	7.36	197	35	5	1	200	1	0.753846
0	20	12.68	136	264	11	13.2	3.6	51	3.37	3.9	58	7.1	0	10	7.4	186	31	1.2	1	10	0	1.16327
0	18	30.5	100	647	28	10.2	4.5	42	4.07	3.8	78	11.4	0.04	10	7.52	216	18	3.2	1	100	1	0.940171
1	38	17.35	176	282	22	29	4.6	55.1	3.26	5.9	74	10.3	0	10	7.39	159	19	7.8	0	400	1	0.58
0	33	10.34	129	249	17	15.2	3	51.2	3.42	3.8	38	5.9	0	10	7.4	186	31	1.2	1	20	0	0.716981
0	30	10.15	133	118	14	11	1.3	39.5	3.1	3.8	69	7.5	0.1	52	7.37	142	25	2.6	1	20	0	0.5
0	14	19.67	134	316	12	11.3	2.5	48.7	3.59	3.6	48	6.2	0	10	7.4	106	26	1.3	1	70	0	0.763158
0	35	10.04	138	294	14	11.8	4.6	48.6	4.35	5.5	44	5.5	0	10	7.45	112	41	1.1	1	30	0	0.719424
1	22	13.25	154	315	12	10.3	3.4	51.5	3.7	3	65	6.6	0	10	7.5	106	43	1.1	1	100	0	0.675439
0	52	19.96	144	261	29	12.1	3	48.7	3.87	5.1	70	9.9	0	11	7.4	116	36	1.5	1	50	0	0.827068
0	14	16.79	119	284	11	8.7	5	44.6	3.46	8.3	53	5	0.001	10	7.4	115	31	1.2	1	20	0	0.927419
1	25	40.66	181	363	64	10.9	8.2	47	4.72	6	205	7.4	0.3	10	7.49	160	26	7	1	200	1	1.20645
0	30	13.21	161	285	13	12.2	1.6	47	4	5.3	47	5.9	0.003	10	7.34	214	37	1.6	0	10	0	0.779661
0	26	19.84	140	347	19	5.1	2.5	44	4	3.5	52	9.5	0	10	7.4	116	36	1.5	1	150	0	0.684615
1	31	34.62	179	200	45	14.1	4	56	3.4	6.8	134	9	0	10	7.41	125	22	5.1	0	200	1	0.602273
0	14	11.93	153	373	15	11.3	0.9	51.2	4.18	4.4	49	5.8	0.012	10	7.34	151	30	1.6	1	20	0	0.591463
1	31	4	144	193	22	4.9	4.9	43.5	3.95	3.7	62	6.5	0.002	10	7.34	137	35	1.6	0	5	0	0.527397
0	33	21.91	129	202	23	19.8	3.2	48.7	3.35	4.6	144	6.1	0.002	10	7.41	112	22	5.6	1	150	1	0.693878
1	18	33.81	175	280	43	11.8	3.3	50.2	4.07	6.3	166	8.8	0.007	10	7.43	160	20	8.6	1	200	1	0.744048
1	64	10.9	144	243	30	11.5	5	46.5	4.43	9.5	100	10	0.018	10	7.35	65	29	1.1	1	20	0	0.572289
1	25	9.83	157	155	32	15.6	3.6	45	4	4.4	62	5.4	0	10	7.4	149	41	1.1	1	150	0	0.8
1	23	27.74	164	450	36	7.8	5	52	3.9	3.4	84	6.2	0.002	10	7.43	160	20	8.6	0	200	1	0.791045
1	33	19.12	157	413	50	17.9	3	50.3	3.75	3.7	101	7.6	0.001	10	7.38	66	34	2.3	1	500	1	0.546154
1	64	6.6	139	165	38	13.4	2.2	39.8	3.22	6.6	67	7	0.007	52	7.39	90	38	1.8	1	50	0	0.547297
0	28	23.79	132	194	26	20	5.2	43	3.68	5.2	85	12.5	0.007	13	7.41	130	22	4.9	1	100	1	0.776923
1	47	11.53	152	166	151	8.8	5.6	41	4	4.4	171	4.2	0.12	11	7.41	125	26	5.1	0	200	1	1.6129
1	32	25.03	155	305	62	11.7	4.9	38.3	4.22	7.9	135	8.2	0	10	7.41	125	22	5.1	1	100	1	0.462963
0	36	24.12	109	217	135	20	5.1	38.1	4.05	7.8	219	5.75	0.079	70	7.26	147	14	4.9	1	50	1	1.26
0	56	38.67	145	332	494	30.2	8.7	38.6	3.48	7.2	188	9.6	0.052	69	7.41	125	22	5.1	0	50	1	0.709091
0	27	13.15	134	163	1016	7.6	3.6	36.7	4.84	7	217	6.8	0.14	1000	7.26	147	14	4.9	1	100	1	1.25
1	21	15.29	168	178	34	12.2	0.9	48	3.7	5	160	7.5	0	10	7.39	93	39	3	1	60	1	0.419753
0	22	6.55	134	302	20	18	0	48	3.7	3	67	5.5	0.005	10	7.4	116	36	1.5	1	40	0	0.578512
1	27	16.06	162	268	34	14	2.7	55.6	4.55	5.9	122	5.8	0	10	7.5	106	41	1.1	1	150	0	0.633333
1	25	31.59	156	366	312	23	0.6	49	4.15	6.6	179	5.2	0.044	120	7.41	112	22	5.6	0	150	1	0.780899
0	22	4.92	120	365	17	8	1.8	48.9	3.54	4.3	67	5.5	0.001	10	7.5	106	41	3	1	150	1	0.847826
1	22	12.34	159	283	31	8.1	5.7	49.6	3.91	3.7	52	6.3	0.003	7	7.35	65	29	1.1	1	60	0	0.685185
0	14	23.02	139	219	25	17	6	42	3.1	3	33	7.2	0.007	10	7.36	85	32	1.1	1	200	1	1.27679
1	76	19.28	134	181	29	15.3	7.2	49.5	3.58	5.2	85	6.2	0.006	10	7.41	112	22	5.6	1	100	1	0.510526
1	38	13.68	168	214	63	38.8	5.8	52.4	3.77	5.7	112	6.9	0.008	11	7.35	125	29	1.1	0	20	1	0.423729
0	62	33.46	130	296	292	10.5	10.5	38.6	4.13	3.9	102	6.4	48	266	7.13	111	36	7	0	200	1	0.959677
1	37	34.76	189	355	82	28.8	7.9	59.6	4.79	7.5	148	11.5	0.009	10	7.43	121	30	5	0	200	1	0.614943
0	34	11.2	147	266	33	6.5	5.4	48.6	4.22	3.2	38	6	0	10	7.4	116	36	1.5	1	10	0	0.632258
0	57	15.31	157	221	33	21	5.8	48.6	3.74	6.3	81	9.7	0	10	7.45	120	33	2	1	200	0	0.84
1	27	11.97	156	190	44	14.2	7	43.3	3.59	5.5	49	10.9	0.007	12	7.4	116	29	1.5	0	10	0	0.627451
1	57	12.03	146	262	113	17	10	47.7	4.31	9.9	139	10	0.007	10	7.33	110	37	6.7	1	400	1	1.39785
0	61	26.62	153	346	235	18.9	9.3	50.3	3.39	4.8	81	10.7	0	10	7.4	149	41	1.1	0	50	0	0.587413
1	17	14.72	181	98	26	23.6	8.8	54.4	3.43	5.8	102	12.3	0	10	7.15	179	31	5.2	1	200	1	0.502857
1	46	8.7	146	171	13	6	6	44.7	4.48	5.2	62	6.2	0.007	10	7.4	116	36	1.5	0	5	0	0.631579
0	45	12.2	105	178	24	13.2	5.5	43.7	4.17	4.5	51	5.1	0.008	10	7.45	120	37	1.5	0	5	0	0.514706
1	40	14.49	158	217	20	11.4	0	45	4.32	4.2	85	5.3	0.019	10	7.4	149	41	1.1	0	10	0	0.798246
1	62	17.94	138	246	27	18.6	4.1	46.5	3.53	7.7	80	5.9	0.012	12	7.4	150	40	1.2	1	15	0	0.534031
0	15	15.14	133	248	20	20.5	0.1	50.9	3.67	7.6	42	5.3	0	10	7.34	214	37	1.6	1	10	0	1.31507
1	32	9.44	157	205	22	14	3.3	42	3.56	3.9	58	5.9	0	10	7.36	87	36	0.7	1	100	0	0.451852
1	54	17.32	173	174	93	21	4.5	49.4	3.7	9.8	286	8.8	0.023	93	7.43	107	23	4.4	1	100	1	0.876623
1	58	21.96	167	341	18	16.7	1.7	45.8	3.43	7.9	128	6.9	0.007	17	7.35	65	27	10.7	1	70	1	0.446328
1	58	19.67	159	243	36	12	3	52.5	3.56	7.1	72	7.5	0.002	10	7.36	88	26	2.4	1	125	1	0.5
1	44	9.71	167	272	25	14.5	2	48	4.57	5.2	57	10.2	0.002	10	7.39	90	38	1.8	1	30	0	0.406061
1	41	26.39	157	291	49	28.8	6	45.9	3.45	6.5	157	5.9	0.05	19	7.4	106	33	4	1	100	1	0.597285
0	14	12.58	145	289	19	9.4	3.8	48.3	3.9	3.6	41	7	0.002	10	7.4	120	26	1.4	1	70	0	0.686391
1	41	31.79	175	365	200	16.4	15.7	52.6	3.45	9.3	201	14.8	0.7	41	7.13	110	31	13.3	1	200	1	1.49565
1	35	10.99	159	306	30	6.8	4.5	49.3	3.89	5.7	62	15.3	0.002	10	7.39	90	38	1.8	1	50	0	0.786207
1	31	8.74	160	250	39	16	4	50	4.4	6.7	71	4.8	0.005	10	7.4	149	41	1.1	1	20	0	0.782609
1	20	6.46	181	166	36	22.3	3.5	51	3.8	5.8	85	7.5	0.001	10	7.4	159	26	2.1	1	50	0	0.863636
1	29	24.93	166	340	678	13	1.8	43.2	5	5.6	224	6	2.7	300	7.35	112	27	8	0	100	1	1.48571
0	23	20.55	142	204	18	12.8	6.8	52.8	3.93	3.6	73	6.4	0.001	10	7.48	178	22	1.9	1	100	1	0.763636
0	14	21.21	154	275	17	14.9	6.9	56.5	4.6	6.8	124	8	0	10	7.4	159	27	2.1	1	120	0	0.721805
0	23	20.55	142	204	18	12.8	6.5	52.8	3.93	3.6	73	6.4	0.001	10	7.48	200	22	1.3	1	100	1	0.763636
0	48	13.62	165	196	17	14.8	12.6	56.3	3.52	6.4	40	23.3	0	10	7.31	190	25	1.3	0	100	0	0.678571
1	30	13.28	167	234	47	45	10.6	51.9	3.78	4.1	59	7.4	0.001	10	7.42	161	33	3.8	0	30	0	0.621429
0	25	8.62	126	361	16	19.8	9.9	50.4	3.04	4.3	56	8.3	0.001	10	7.55	216	15	3.5	1	200	1	0.9
0	39	20.5	174	351	30	17	15.8	51.7	3.58	4.9	76	10.9	0	10	7.45	152	30	2	1	30	0	0.773109
1	33	30.23	185	337	28	46.7	14.2	55.7	3.72	5.5	149	8.5	0.024	10	7.45	225	19	3.2	1	100	1	0.746667
0	65	23.56	148	221	86	21.2	13.4	48.7	3.7	8.9	176	8	0.06	1480	7.22	154	12	8.6	0	200	1	0.924528
1	25	28.53	146	135	71	22.1	15.3	57.3	3.94	4.2	103	10.3	0.001	10	7.44	152	15	6.7	0	200	1	0.55
0	18	17.3	160	322	19	10	4.6	55.2	4.02	4.1	47	6.2	0	10	7.33	90	37	1.7	1	20	0	0.869919
0	30	23.45	133	305	103	12.9	7.6	47.1	3.2	9	128	5	0.033	253	7.2	186	21	10.2	1	200	1	0.847619
0	23	22.48	149	406	17	11.6	5.8	53.6	3.59	5	72	7.1	0.005	77	7.39	79	37	1.6	1	150	0	0.661765
1	53	22.03	156	277	28	22.4	4.4	52.2	3.96	6.7	127	8.9	0.003	10	7.47	110	21	7.6	0	150	1	1.14851
1	38	25.02	173	297	50	13.1	8.4	46	3.43	4.7	136	5.7	0.021	130	7.47	113	19	5.9	1	200	1	1.07874
0	33	5.61	142	207	14	13.4	8.1	43.4	4.11	3.8	56	5.9	0.001	10	7.44	180	36	0.7	0	10	0	0.892857
1	33	23.67	170	341	88	21	9.7	52.9	3.56	4.2	146	8.2	0.048	10	7.37	81	31	4.3	1	100	1	0.774194
0	15	5.81	133	295	14	10.9	4.1	45.5	4.09	2.8	43	5.8	0.004	10	7.46	145	26	1.1	0	20	0	0.87963
1	58	32.79	187	263	46	31.6	9	52.2	3.47	6.8	119	15.5	0.014	11	7.41	136	20	7	0	100	1	0.484211
0	21	18.33	151	367	20	12.4	4.5	59.6	4.78	6.2	72	8.6	0	10	7.4	131	25	1.3	1	60	0	0.632653
0	48	6.59	115	212	10	12.8	3.7	35.9	3.73	2.55	41.8	5.1	0.002	49.2	7.45	125	32	1	1	30	0	0.6
0	15	21.5	149	315	15	6.5	2	52	3.7	5.5	36.3	9.2	0.001	10	7.39	103	31	1.8	1	10	0	1.20588
0	16	8.11	133	261	7	10.3	3.6	44.5	4.17	3	46.2	5.39	0.002	16	7.34	65.8	40.5	1	1	20	0	0.746154
1	42	28.6	153	387	50	5.2	1.1	24.7	2.8	7.42	127.5	8.76	0.685	26.4	7.42	109.9	20.7	6.54	0	100	1	1.19588
0	17	14.2	116	210	20	41.2	13.5	41.3	3.39	3.63	100.7	7.16	0.003	11.5	7.42	100.6	29.8	1	1	100	0	0.746154
1	35	15.6	153	178	14	17.6	4.8	42.6	3.58	5.54	78.6	6.65	0.002	11	7.38	79.1	43.4	1.79	1	20	0	0.572464
0	26	6.2	120	176	6	9.5	3.3	43.5	3.35	2.26	39.5	6.43	0.003	10	7.44	99.26	31.07	1.22	1	50	0	1.01786
0	34	17.9	138	317	10	6.6	1.9	41.8	4.04	4.03	39.7	5.73	0.002	10	7.38	90.3	36.44	1.1	1	50	0	0.576923
1	27	17	145	191	24	9.8	3.8	48.7	3.51	3.98	70.6	6.73	0.013	32.6	7.41	94.05	28.29	1.45	1	100	1	0.444444
0	38	8.7	121	391	18	9.2	3	47.4	3.85	3.58	62.5	6.72	0.002	10	7.48	130.84	25.44	3.82	1	500	1	0.585366
1	20	15.7	160	168	818	7.2	2.6	35.3	3.98	13.5	502.5	7.82	25.606	3500	7.4	81.54	25.82	1.72	1	200	1	0.923077
1	54	9.2	156	143	75	21.9	7.1	41.8	4.01	4.98	61.4	7	0.006	78.62	7.43	106	30	1.6	1	50	0	0.615385
0	31	12.96	152	307	18	8.9	2.4	44.5	3.88	2.88	43.2	5.31	0.005	10	7.49	108	27	1.3	1	40	0	0.764151
0	46	16.1	130	280	22	14.2	2.9	39.9	3.31	5.93	43.6	8.13	0.002	10	7.43	68.11	33.3	1	0	10	0	1.71429
0	38	8.7	121	391	18	9.2	3	47.4	3.85	3.58	62.5	6.72	0.002	10	7.48	130.84	25.44	3.82	1	500	1	1.30476
1	56	29.28	125	444	73	9.1	5.3	33	3.95	6.22	70.5	5.32	0.0332	10	7.5	73.39	13.45	7.39	0	200	1	0.5
1	24	10	137	142	25	9.5	2.6	42	4.08	10.87	290.5	6.61	0.034	833.8	7.4	91.93	33.16	1.34	1	200	1	0.437956
1	20	7.7	162	188	332	8.6	3.6	33.8	4.79	13.41	565.8	9.96	0.035	37.5	7.31	101.33	26.22	3.79	1	200	1	1.16102
0	44	7.9	129	315	12	12.4	3	41.2	3.63	4.52	54	14.87	0.001	52.91	7.44	108.47	28.7	1.75	1	100	1	0.611511
0	45	34.87	148	342	33	11.8	4.6	44.9	3.56	6.31	114.6	7.52	0.191	10	7.19	101.64	32.92	7.26	1	150	1	0.805369
1	57	8.65	140	183	10	5.2	2.7	42.8	3.57	3.03	60.4	4.68	0.003	10	7.44	88.71	37.56	1.12	1	60	1	0.409396
1	30	17.74	134	143	157	13.5	4	40.1	3.97	8.35	199.2	8.32	0.369	181.5	7.41	96.98	23.31	1.69	1	180	1	0.615385
0	46	14.5	156	341	16	12.3	4.1	52.7	3.33	7.42	55.2	7.7	0.001	10	7.31	126.83	15.28	8.78	1	300	1	1.03125
0	67	24.46	114	166	25	7.1	2.3	27.3	3.05	4.95	103.2	23.91	0.034	64.57	7.01	61.01	36.51	14.76	0	400	1	0.838235
1	27	11.3	148	297	31	20.1	7	47.8	3.73	5.55	58.1	5.85	0.001	11.9	7.38	98.07	35.05	2.02	0	5	0	0.936508
0	40	4.3	126	294	7	7.2	2.3	43.6	3.78	2.06	44.1	5.84	0.003	27.89	7.4	95.59	33.21	5.06	1	100	0	0.872881
1	32	10.5	157	253	42	8.6	2.4	44.2	3.55	4.15	60.2	6.27	0.002	10	7.39	87.03	36.32	5.88	1	30	0	0.598837
0	58	18.17	139	297	21	11.7	4.1	43.9	3.06	6.85	79.3	10.77	0.049	65.47	7.47	117.43	15.1	3.72	1	100	1	0.576923
1	48	8.7	128	203	12	2.8	1.6	39.8	4.1	13.57	710	5.16	0.393	145.8	7.44	54.51	31.07	3.11	0	150	1	0.647482
1	39	21.3	151	178	327	52.2	33.4	38.9	4.15	20.34	388.9	8.89	0.009	79.9	7.43	210	24.39	1.95	1	300	1	0.8125
1	66	12.3	147	311	35	4.7	1.7	43.6	4.51	7.52	54.9	17.68	0.007	10	7.35	102.83	30.51	5.66	0	300	1	0.519774
0	37	11.5	138	395	13	5.9	1.5	45.9	3.83	5.71	52.9	6.48	0.002	20.62	7.44	97.19	35.06	1.03	1	60	0	0.615385
1	17	9	137	259	6	10.2	4.4	45.9	3.95	4.32	56.5	6.13	0.001	10	7.4	172.13	36.57	1.07	1	100	0	0.872
1	32	17.7	162	156	28	21.2	6.4	49.5	3.85	4.36	74.2	7.78	0.002	10	7.35	71.7	39.14	2.41	1	600	1	0.853659
0	23	4.1	128	264	16	9.2	3.1	46.8	3.87	2.19	55.6	5.22	0.002	32.5	7.43	92.63	40.1	1.18	1	5	0	0.727273
0	21	21.2	157	271	1248	11.6	4.4	43.6	6	18.17	375	5.81	2.18	2151.3	7.24	125.74	14.77	6.51	1	150	1	1.21818
0	51	18.4	138	499	12	8.1	2.5	53.7	3	3.82	68	8.23	0.006	10	7.33	128.5	22.74	7.52	1	60	1	0.902913
0	67	6.79	138	235	8	9.9	4.4	45.5	5.02	3.46	70.7	5.53	0.005	26.1	7.38	66.72	33.9	2.71	1	150	1	0.5
0	17	21.8	125	194	6	23.2	11.5	46.8	3.41	8.69	169.3	5.38	0.002	10	7.38	90.03	28.14	1	1	200	1	0.883495
0	40	10.9	139	268	8	10.3	4.5	44	4.35	3.62	57.1	4.35	0.001	35.3	7.43	97	38	2.7	1	20	0	0.992424
1	54	7.44	152	261	14	11.6	4.6	40.7	4	5.73	69.5	3.93	0.004	20.8	7.35	84.25	35.01	4.09	1	100	0	0.571429
1	54	17.5	150	156	65	29.7	22.4	40.7	3.69	7.86	641	10.7	0.011	36.1	7.43	59.6	28.4	2.46	1	10	1	0.721519
1	38	5.4	160	249	17	5.3	2.8	49.8	3.77	4.86	71.3	5.69	0.003	10	7.33	70.02	37.67	3.35	1	200	0	0.619718
1	41	14.7	157	271	19	15	5.6	42.8	3.41	4.19	69.6	4.8	0.004	10	7.44	95.3	30.8	1	1	30	0	0.575758
0	41	13	92	245	6	12.6	4.4	44	3.12	3.89	79.2	8.07	0.002	10	7.43	98.6	30.4	5.6	1	200	1	0.733333
0	20	8	140	305	13	12.3	6.4	47	3.31	2.9	66.1	5.8	0.006	10	7.4	90	33	2.1	1	200	1	0.583333
1	29	7.5	139	273	15	10	4.8	45.2	3.6	4.78	74.3	5.5	0.004	10	7.42	87.6	36	2	1	5	0	0.7
0	18	18.8	125	374	31	8.9	3	47	4.03	3.59	50.3	5.33	0.02	10	7.37	90.4	36.4	1.8	1	30	0	0.631579
0	15	10.58	145	216	10	15.4	5.5	46.9	3.88	6.84	66	7.03	0.001	10	7.38	106.6	29	1.2	0	10	0	0.716535
0	56	22.6	140	184	16	8.5	3.5	41.6	3.78	9.6	102.2	7.15	0.044	23.7	7.39	85.2	25.2	5.7	0	400	1	1.375
0	29	13.63	140	335	13	12.7	3.9	53.2	3.54	3.78	46.6	7.39	0.0006	10	7.36	71.7	34.3	2.7	1	400	1	0.692308
0	21	17.28	119	429	25	11.7	2.6	48.3	4.45	6.73	80.7	7.5	0.007	10	7.41	98	34	1.4	1	60	1	0.816
1	35	13.2	165	331	52	12.7	3.9	52.9	4.52	4.45	78	7.17	0.004	10	7.37	88.4	39.7	2	1	200	0	0.612245
1	52	12.7	132	247	26	21.3	6	36.3	3.71	4.63	51	7.46	0.005	59.3	7.46	65.3	39.1	1	1	20	0	0.45614
1	39	13.2	160	340	19	5.8	1.6	43.1	3.9	5.8	46	7.43	0.005	10	7.43	82	31	2.5	1	100	0	0.744186
0	45	20.3	160	374	192	22.1	8.5	52.7	4.21	8.93	147.3	7.5	0.033	40.7	7.302	97	30.1	7.7	1	500	1	0.6
0	28	7.8	131	310	14	8.3	2.2	45.3	4	4.77	41.9	6.2	0.01	120	7.42	98	40	0.4	0	5	0	0.532787
1	23	9.2	158	159	15	18.3	6.2	42.6	3.82	2.64	67.7	5.6	0.01	10	7.38	99.3	40.7	1.8	1	100	0	0.646154
1	70	6.12	157	220	19	10	3.3	42.7	4.38	2.76	76.7	7.4	0.01	160	7.37	96	22	3.5	1	160	1	0.59375
1	46	16.68	122	94	32	23.6	8.2	52.1	3.29	6.68	58.8	6.17	0.01	82	7.46	120	32	0.6	0	60	0	0.656863
0	56	33.55	134	339	12	7.5	2.2	45.8	2.34	5.56	70.3	11.8	0.01	124	7.44	123	19	15	1	160	1	0.655738
0	39	7.3	127	188	9	7.6	2.4	39.2	3.76	2.87	42.8	5.5	0.01	68	7.45	126	29	1.8	1	20	0	0.666667
1	22	22.4	157	228	81	14.4	6.1	45.8	3.71	4.43	68	5.85	0.01	22	7.34	92	35	2.6	1	400	0	0.656
1	30	9.18	161	323	24	14	5	50.4	4.13	4.77	79	5.03	0.01	10	7.39	91.2	36.9	1	0	5	0	0.68
0	20	25.4	148	148	120	5.1	3	34.5	3.52	11.01	209	7.37	1.665	986.8	7.47	136	21	14.1	1	100	1	0.961538
0	35	10.9	128	190	11	10.2	4	44.4	3.67	4.62	47	5.38	0.003	17	7.46	101	36	0.4	1	10	0	0.607692
0	53	10	123	313	14	8.3	2.1	44.8	4.41	6.23	58.6	7.08	0.003	21	7.43	146	33	1.6	1	100	0	0.551724
0	27	8.9	142	342	12	8.9	3	50.8	3.72	4.39	65	7.19	0.002	10	7.35	68	23	1.2	1	40	1	1.25
1	25	7.7	165	207	16	25.8	9.4	48.8	3.67	7.94	80.3	7.4	0.004	10	7.45	102	25	0.9	1	15	0	0.58209
1	46	2.4	159	250	92	6.4	1.6	45.4	3.69	4.64	47	7.63	0.004	20.3	7.34	59	41	4.6	1	400	0	0.503497
0	35	15	143	301	8	11.4	2.8	49.5	4.16	8.69	237	6.83	0.003	70.26	7	86	35	0.9	1	200	1	0.706667
1	57	15.5	151	170	612	67.2	45.4	39.1	3.81	23.97	271	9.4	0.03	97.3	7.35	73	32	1.8	1	150	1	0.497041
1	18	24.8	177	345	38	17.3	6	54.7	4.12	5.35	59.4	7.5	0.005	10	7.35	79.62	44.19	1.26	1	90	1	0.712
1	52	28.7	167	359	166	12.8	5	48.8	3.78	6.72	103.2	4.93	0.006	26.4	7.4	116.59	22.99	1.56	0	50	1	0.433333
1	27	25.7	159	218	7	16.5	5.5	54.8	3.52	7.78	120.7	8.56	0.006	15.3	7.45	124	24	5.7	1	160	1	0.836364
0	52	4.2	140	222	25	5.8	2	43.2	3.27	4.07	60.5	6.64	0.01	223	7.36	76	35	2.1	1	40	1	0.406417
0	35	21.1	147	421	40	5.1	2.1	46.7	4.34	2.16	42	10.6	0.01	81	7.41	106	29	3.5	0	40	0	0.747826
1	53	7.01	137	280	19	8.8	2.5	41.2	3.9	5.54	49	6.32	0.01	119	7.45	118	35	2.1	0	20	0	0.628571
0	41	5.9	132	222	10	7.3	3.2	43.9	3.8	1.98	42.4	8.94	0.01	204	7.49	102	37	1.3	1	15	0	0.666667
1	29	10.4	169	255	21	18	6.1	45.9	3.4	6.74	68.9	4.77	0.01	498	7.45	112	35	1	1	30	0	0.594771
1	34	6.33	159	171	39	23.6	5.4	49	4.1	5.44	64.2	4.9	0.01	21	7.44	91	38	0.8	1	15	0	0.619469
1	50	30	177	195	54	20.7	9.9	45	5.06	7.23	127.8	6.84	0.01	229	7.44	60	20	12.5	1	500	1	1.04478
1	59	12.4	140	195	17	8.7	3.5	41.3	3.59	3.65	60.7	4.7	0.01	213	7.32	83	32	0.5	1	40	0	0.409091
1	40	12.36	169	121	710	96.8	77.5	39	3.97	24.16	483.2	4.33	0.01	221	7.38	51	19	2.5	0	200	1	0.632812
1	20	15.2	149	301	15	7.3	3.8	45.6	3.37	1.61	57.8	8.77	0.01	55	7.38	98	33	2.7	1	100	0	0.875
0	18	8.55	137	176	20	11.3	4.4	43.3	4.51	4.52	55.9	4.77	0.01	75	7.39	80	34	1.9	1	30	0	0.62069
1	45	9.5	154	204	18	14.2	5.5	46.4	4.54	4.53	87.3	5.3	0.01	102	7.45	97	35	0.9	0	20	0	0.447552
0	26	5.37	133	137	15	9.4	2.6	41.1	4.2	5.79	56.9	4.91	0.01	75	7.45	89	36	0.7	0	20	0	0.591667
0	46	20.6	128	214	16	11.7	4.9	44.8	3.29	5.72	61.1	8.03	0.01	299	7.19	81	21	2.3	1	150	1	0.475
0	54	11.8	134	213	16	7.4	2.5	43.5	3.15	2.53	38.1	6.43	0.01	69	7.41	163	13	3.9	1	300	1	0.544872
1	25	9.6	147	256	12	11.7	5.4	39.9	3.66	2.18	48.7	4.64	0.01	29	7.37	101	32	1	1	10	0	0.572581
0	14	14.3	128	278	6	10.1	4.1	43	3.72	3.29	35.6	4.6	0.01	35	7.36	100	33	1.7	1	5	0	0.619469
1	23	12.4	154	189	29	23.3	13.5	51	3.98	5.73	140.3	5.8	0.01	242	7.31	39	30	3.1	1	100	1	0.656489
1	61	23.1	157	261	22	13.7	3.1	45.7	2.3	7.71	101	12.39	0.01	110	7.44	60	20	10	1	500	1	0.585987
1	55	25.25	168	154	33	22.6	6.3	48.3	3.15	11.1	70.6	9.57	0	39	7.28	63	35	2.3	1	100	1	0.5
0	37	22.5	103	397	20	8	3.2	43.8	2.96	3.5	56.8	6.29	0.01	22	7.28	66	21	4.3	0	500	1	0.641791
0	20	14.4	122	357	24	9.8	3	47.9	3.92	3.74	42	8.8	0.01	10	7.37	114	34	1.7	1	160	1	0.569106
0	59	29.9	144	302	55	15.2	5.8	43.5	4.03	6.02	148.3	11.3	0.02	1520	7.22	66	21	3.3	1	600	1	0.506098
1	28	6.32	148	184	38	13.9	2.1	43.5	4.06	2.35	57.7	5.25	0.01	27	7.39	113	32	1.7	1	150	0	0.533333
1	61	7.4	145	222	19	9.1	2.9	45.9	3.48	8.2	62.7	5.41	0.01	50	7.4	112	25	2.2	1	50	0	0.58871
1	19	12.2	166	228	29	14.5	4.8	50.8	3.55	5.47	63.9	5.8	0.01	114	7.4	90	37	1	1	5	0	0.606838
1	52	14.1	173	226	40	6.8	3.2	51.9	3.19	2.76	54	8.29	0.12	48	7.19	109	13	15	1	75	1	0.801802
1	23	10	142	223	12	3.4	0.8	43.9	3.24	4.03	62.1	6.11	0.01	52	7.42	102	32	1	1	50	0	0.725806
0	24	11.2	131	227	9	8.5	2.8	49.6	4.26	4.3	47.8	5.76	0.01	10	7.37	97	39	0.9	1	20	0	0.801802
1	22	26.5	170	391	39	25.3	6.7	46.3	3.64	10.09	324.5	8.2	0.01	10	7.37	103	31	3.5	1	20	0	0.777027
1	22	18.4	144	191	20	8.8	3.4	47.7	4.1	6.06	101.1	7.06	0.01	42	7.39	92	36	6.1	1	210	0	0.691781
0	66	24.6	134	304	14	8.6	2	44.4	3.53	5.6	86.9	10.47	0.126	400	7.35	60	23	2.1	1	100	1	0.638743
1	50	17.61	151	357	46	9.1	2.5	51.4	7.36	4.78	84.4	10.9	0.01	209	7.33	99	26	5.3	1	100	1	0.537931
